# Supplementary material for: Metabolic and Structural Consequences of GM3 Synthase Deficiency: Insights from an HEK293-T Knockout Model
Source: Biomedicines. 2025 Apr 1;13(4):843. doi: 10.3390/biomedicines13040843 (PMC12024672; doi:10.3390/biomedicines13040843)
Supplement: Supplementary file 1 [file biomedicines-13-00843-s001.zip]

Archive with 1 entries (1 files):
- biomedicines-3515221-supplementary.pdf
